# Supplementary material for: Tailoring the visual communication of climate projections for local adaptation practitioners in Germany and the UK
Source: Philos Trans A Math Phys Eng Sci. 2015 Nov 28;373(2055):20140457. doi: 10.1098/rsta.2014.0457 (PMC4608031; doi:10.1098/rsta.2014.0457)
Supplement: Survey data Germany [file rsta20140457supp4.xlsx]

## Sheet: Sheet1
ID	Age	Gender	Colourblindness	Higher_degree	Work_experience	Qual_1	Qual_2	Qual_3	Qual_4	Qual_5	Qual_6	Qual_7	Qual_8	Qual_9	Qual_10	Qual_11	Qual_12	Qual_13	Qual_14	Qual_15	Qual_16	Qual_17	Qual_18	Fig1_Q1	Fig1_Q2	Fig1_Q3	Fig1_Q4	Fig2_Q1	Fig2_Q2	Fig2_Q3	Fig2_Q4	Fig2_Q5	Fig3_Q1	Fig3_Q2	Fig3_Q3	Fig3_Q4	Fig4_Q1	Fig4_Q2	Fig4_Q3	Fig4_Q4	Fig4_Q5	Fig1_Q1_trans	Fig1_Q2_trans	Fig1_Q3_trans	Fig2_Q1_trans	Fig2_Q2_trans	Fig2_Q3_trans	Fig2_Q5_trans	Fig3_Q1_trans
13233336	40-49	Male	no	yes	21-25 years	yes	yes	yes	yes	yes	no	no	no	no	no	no	no	no	no	no	yes	no	no	3	4	4.0°C	Temperaturzunahme	3.5°C	6.5°C	Between -3.5°C and 7.0°C	-2.5°C	above 5.0°C	2	5	4.5°C	Temperaturzunahme	2.0°C	7.0°C	Between -3.5°C and 7.0°C	5.0°C	above 5.0°C	right	wrong	wrong	right	wrong	right	right	wrong
13080917	50-59	Female	no	yes	21-25 years	no	no	no	no	no	no	no	no	no	no	no	no	no	no	no	yes	no	no	3	4	-2.5°C	in die Nähe des Worst cases -3,5°	2.0°C	7.0°C	Between -3.5°C and 7.0°C	-2.5°C	above 5.0°C	3	4	4.5°C	+ 3,5°	3.5°C	7.0°C	Between -3.5°C and 7.0°C	5.0°C	above 5.0°C	right	wrong	wrong	wrong	right	right	right	right
12925163	60 and over	Female	no	yes	31-35 years	no	no	no	no	no	no	no	no	no	no	no	no	no	no	no	yes	no	no	3	4	4.0°C	+ 4° C (Vorsorge), aktuell im Antrag auf Förderung Klimaanpassungskonzept neben dem in der BRD allgemein angewendeten optimistischeren Wert von + 2° C	3.5°C	6.5°C	Between -3.5°C and 7.0°C	-2.5°C	above 5.0°C	3	4	4.5°C	+ 4° C (Vorsorgegründe) - +2°C, da die Annahme einer gemäßigten zukünftigen Entwicklung v. Treibhausgasen leider nicht der derzeitigen Realität entspricht	3.5°C	7.0°C	Between -3.5°C and 7.0°C	-2.5°C	above 5.0°C	right	wrong	wrong	right	wrong	right	right	right
12977432	40-49	Female	no	yes	11-15 years	no	no	no	no	yes	no	no	no	no	no	no	no	no	no	no	yes	no	no	3	4	4.5°C	2 Grad C	3.5°C	7.0°C	Between -3.5°C and 7.0°C	-2.5°C	above 5.0°C	3	5	4.5°C	2 Grad C	2.0°C	7.0°C	Between -3.5°C and 7.0°C	5.0°C	above 5.0°C	right	wrong	right	right	right	right	right	right
13099174	50-59	Male	no	yes	21-25 years	no	no	no	no	yes	no	no	no	no	no	no	no	no	no	no	yes	no	no	3	4	4.5°C	2°C	2.0°C	7.0°C	Between -3.5°C and 7.0°C	5.0°C	above 5.0°C	3	5	4.5°C	2°C	3.5°C	7.0°C	Between -3.5°C and 7.0°C	5.0°C	above 5.0°C	right	wrong	right	wrong	right	right	right	right
13077809	50-59	Female	no	yes	26-30 years	no	no	no	no	no	no	no	no	no	no	no	no	no	no	no	yes	no	no	3	4	4.5°C	3,5	3.5°C	7.0°C	Between -3.5°C and 7.0°C	-2.5°C	above 5.0°C	3	5	4.5°C	3,0	2.0°C	7.0°C	Between -3.5°C and 7.0°C	-2.5°C	above 5.0°C	right	wrong	right	right	right	right	right	right
13183696	50-59	Female	no	yes	26-30 years	no	no	no	no	yes	no	no	no	no	no	no	no	no	no	no	yes	no	no	3	5	4.0°C	2° C	3.5°C	6.5°C	Between -3.5°C and 7.0°C	-2.5°C	above 5.0°C	3	5	4.5°C	2° C	2.0°C	-3.5°C	Between -3.5°C and 7.0°C	-2.5°C	above 5.0°C	right	right	wrong	right	wrong	right	right	right
13154455	40-49	Female	no	yes	6-10 years	no	no	no	no	yes	no	no	yes	no	no	no	no	no	no	no	yes	no	no	2	4	4.5°C	2	3.5°C	7.0°C	Between -3.5°C and 7.0°C	-2.5°C	below -2.5°C	4	3	4.5°C	2	3.5°C	7.0°C	Between -3.5°C and 7.0°C	-2.5°C	above 5.0°C	wrong	wrong	right	right	right	right	wrong	wrong
13091764	40-49	Female	no	yes	16-20 years	no	no	no	no	no	no	no	no	no	no	no	no	no	no	no	yes	no	no	3	6	4.5°C	für eine mittlere Temperaturzunahme allgemein, kein bestimmter Wert	2.0°C	7.0°C	Between -3.5°C and 6.0°C	5.0°C	above 5.0°C	2	4	4.5°C	eine Temperaturzunahme von etwa 2 Grad	2.0°C	-3.5°C	Between -3.5°C and 7.0°C	5.0°C	above 5.0°C	right	wrong	right	wrong	right	wrong	right	wrong
13167095	50-59	Female	no	yes	21-25 years	no	no	no	no	yes	no	no	no	no	no	no	no	no	no	yes	no	no	no	3	4	4.5°C	3,5	3.5°C	6.5°C	Between -3.5°C and 7.0°C	-2.5°C	above 5.0°C	3	4	4.0°C	3	3.5°C	7.0°C	Between -3.5°C and 7.0°C	-2.5°C	above 5.0°C	right	wrong	right	right	wrong	right	right	right
13088389	40-49	Female	no	yes	16-20 years	no	no	no	no	no	no	no	no	no	no	no	no	no	no	yes	no	no	no	3	4	4.5°C	2 Grad	3.5°C	6.5°C	Between -3.5°C and 7.0°C	-2.5°C	above 5.0°C	4	5	4.5°C	plus 2 Grad	3.5°C	6.5°C	Between -3.5°C and 7.0°C	-2.5°C	above 5.0°C	right	wrong	right	right	wrong	right	right	wrong
13186346	50-59	Female	no	yes	21-25 years	no	no	no	no	yes	no	no	no	no	no	no	no	no	no	no	yes	no	no	3	5	4.0°C	2	3.5°C	7.0°C	Between -3.5°C and 7.0°C	-2.5°C	above 5.0°C	4	3	-2.5°C	2	3.5°C	-3.5°C	Between -3.5°C and 7.0°C	-2.5°C	above 5.0°C	right	right	wrong	right	right	right	right	wrong
13186793	60 and over	Male	no	yes	26-30 years	no	no	no	no	no	no	no	no	no	no	no	no	no	no	no	no	yes	no	3	5	4.0°C	+2 - +3 C	2.0°C	-3.5°C	Between -3.5°C and 7.0°C	5.0°C	above 5.0°C	3	6	4.5°C	+2 - +3 C	2.0°C	-3.5°C	Between -3.5°C and 7.0°C	5.0°C	above 5.0°C	right	right	wrong	wrong	wrong	right	right	right
13333708	50-59	Male	no	yes	21-25 years	no	no	no	no	no	no	no	no	no	no	no	no	no	no	no	yes	no	no	3	4	4.5°C	3 Grad Celsius	2.0°C	-3.5°C	Between -3.5°C and 7.0°C	5.0°C	above 5.0°C	3	5	4.0°C	2,5 Grad Celsius	2.0°C	7.0°C	Between -3.5°C and 7.0°C	5.0°C	above 5.0°C	right	wrong	right	wrong	wrong	right	right	right
12929778	50-59	Female	no	yes	26-30 years	no	no	no	no	no	no	no	no	no	no	no	no	no	no	no	yes	no	no	3	4	4.5°C	2	3.5°C	7.0°C	Between -3.5°C and 7.0°C	-2.5°C	below -2.5°C	3	4	4.5°C	2	3.5°C	7.0°C	Between -3.5°C and 7.0°C	-2.5°C	below -2.5°C	right	wrong	right	right	right	right	wrong	right
12969655	60 and over	Male	no	yes	36-40 years	no	no	no	no	yes	no	no	no	no	no	no	no	no	no	yes	no	no	no	3	4	4.5°C	Farbe schlecht zu erkennen, daher Model mit Temperaturanstieg kurz unter 3°C	3.5°C	-3.5°C	Between -3.5°C and 7.0°C	5.0°C	above 5.0°C	3	5	-2.5°C	+3°C	3.5°C	7.0°C	Between -3.5°C and 7.0°C	-2.5°C	above 5.0°C	right	wrong	right	right	wrong	right	right	right
13027075	40-49	Male	no	yes	11-15 years	no	no	yes	yes	no	no	no	no	no	no	no	no	no	no	yes	no	no	no	3	4	4.5°C	2°C	3.5°C	7.0°C	Between -3.5°C and 7.0°C	-2.5°C	above 5.0°C	3	4	4.5°C	1°C-2°C	2.0°C	-3.5°C	Between -3.5°C and 7.0°C	-2.5°C	above 5.0°C	right	wrong	right	right	right	right	right	right
12975461	50-59	Female	no	yes	26-30 years	no	no	no	no	yes	no	no	no	no	no	no	no	no	no	yes	no	no	no	3	5	4.5°C	Worst-case, 3,5 °C	2.0°C	7.0°C	Between -3.5°C and 7.0°C	5.0°C	above 5.0°C	3	5	4.5°C	worst-case, 3,5°C	3.5°C	-3.5°C	Between -3.5°C and 7.0°C	5.0°C	above 5.0°C	right	right	right	wrong	right	right	right	right
13121310	50-59	Male	no	yes	11-15 years	no	no	no	no	yes	no	no	yes	no	no	no	no	no	no	no	yes	no	no	3	5	4.5°C	Mit dem Median der Temperaturabweichung aller mehr als 0 Grad prognostizierenden Modelle.	3.5°C	7.0°C	Between -3.5°C and 7.0°C	-2.5°C	above 5.0°C	3	5	4.5°C	Nach dieser Darstellung würde ich als Planungsgrundlage von einer Erwährmung von 2 Grad ausgehen, wegen der Gleichverteilung um diesen Wert.	3.5°C	-3.5°C	Between -3.5°C and 7.0°C	-2.5°C	below -2.5°C	right	right	right	right	right	right	right	right
13077774	30-39	Male	no	yes	0-5 years	no	no	no	no	no	no	no	no	no	no	no	no	no	no	no	yes	no	no	3	5	4.5°C	1.5 - 2 da in diesem Bereich der Median der Verteilung liegt	3.5°C	6.5°C	Between -3.5°C and 7.0°C	5.0°C	above 5.0°C	3	5	4.5°C	2°C	3.5°C	7.0°C	Between -3.5°C and 7.0°C	-2.5°C	above 5.0°C	right	right	right	right	wrong	right	right	right
12910113	40-49	Male	no	yes	11-15 years	no	no	no	no	yes	no	no	no	no	no	no	no	no	no	no	yes	no	no	3	5	4.5°C	4.5°C	3.5°C	6.5°C	Between -3.5°C and 7.0°C	-2.5°C	above 5.0°C	1	4	4.0°C	4.0°C	2.0°C	7.0°C	Between -3.5°C and 7.0°C	-2.5°C	above 5.0°C	right	right	right	right	wrong	right	right	wrong
13088227	30-39	Male	no	yes	0-5 years	no	no	no	no	no	no	no	no	no	no	no	no	no	no	no	no	yes	no	3	5	4.5°C	2.5-3	2.0°C	7.0°C	Between -3.5°C and 7.0°C	-2.5°C	above 5.0°C	4	4	4.5°C	1,5 (Frage 25: 5 Modelle unter 0 Grad)	3.5°C	7.0°C	Between -3.5°C and 7.0°C	-2.5°C	above 5.0°C	right	right	right	wrong	right	right	right	wrong
13160743	50-59	Male	no	yes	26-30 years	no	no	no	no	no	no	no	no	no	no	no	no	no	no	no	yes	no	no	1	3	-2.5°C	Antworen zu 12-16 immer erste Stelle angekreuzt - Seien Sie mir nicht böse, aber die Abbildung ist für eine Vermittlung auf kommunaler Ebene nicht geeignet - Ggf. unter Doktoranden und Professoren ok.	-3.5°C	-3.5°C	Between -3.5°C and 7.0°C	-2.5°C	below -2.5°C	1	3	-2.5°C	Fragen 25-27 willkürlich. Orientierung kann auf kommunaler Ebene nur an Zielwerten der Politikvorgaben erfolgen -alles andere ist finanziell und organisatorisch nicht umsetzbar. Adaption über Evaluationsfortschreibung.	-3.5°C	-3.5°C	Between -3.5°C and 7.0°C	-2.5°C	below -2.5°C	wrong	wrong	wrong	wrong	wrong	right	wrong	wrong
12939285	40-49	Female	no	yes	11-15 years	no	no	no	no	no	no	no	no	no	no	no	no	no	yes	no	no	no	no	3	4	4.5°C	2°C	3.5°C	7.0°C	Between -3.5°C and 7.0°C	-2.5°C	above 5.0°C	3	5	4.5°C	2°C	3.5°C	7.0°C	Between -3.5°C and 7.0°C	-2.5°C	above 5.0°C	right	wrong	right	right	right	right	right	right
13017415	30-39	Male	no	yes	0-5 years	no	no	no	no	no	no	no	no	no	no	no	no	no	no	no	yes	no	no	2	5	-2.5°C	+2°C	3.5°C	6.5°C	Between -3.5°C and 7.0°C	-2.5°C	above 5.0°C	4	4	4.5°C	2	3.5°C	6.5°C	Between -3.5°C and 7.0°C	-2.5°C	above 5.0°C	wrong	right	wrong	right	wrong	right	right	wrong
13067701	40-49	Male	no	yes	21-25 years	no	no	no	no	yes	no	no	no	no	no	no	no	no	no	no	yes	no	no	3	4	4.0°C	2-2,5°	3.5°C	7.0°C	Between -3.5°C and 7.0°C	5.0°C	above 5.0°C	4	6	4.0°C	2-2,5°	3.5°C	7.0°C	Between -3.5°C and 7.0°C	5.0°C	above 5.0°C	right	wrong	wrong	right	right	right	right	wrong
12920279	40-49	Female	no	yes	0-5 years	no	no	yes	no	yes	no	no	no	no	no	no	no	no	no	no	yes	no	no	3	4	-2.5°C	2,5	3.5°C	6.5°C	Between -3.5°C and 7.0°C	-2.5°C	above 5.0°C	3	4	4.5°C	+1,5	3.5°C	7.0°C	Between -3.5°C and 7.0°C	-2.5°C	above 5.0°C	right	wrong	wrong	right	wrong	right	right	right
13320072	40-49	Female	no	yes	11-15 years	no	no	yes	yes	no	no	no	yes	no	no	no	no	no	no	yes	no	no	no	3	4	4.5°C	2 °C	2.0°C	-3.5°C	Between -3.5°C and 7.0°C	5.0°C	above 5.0°C	4	3	-2.5°C	2°C	2.0°C	-3.5°C	Between -3.5°C and 7.0°C	5.0°C	above 5.0°C	right	wrong	right	wrong	wrong	right	right	wrong
13167225	50-59	Male	no	yes	21-25 years	no	no	yes	yes	no	no	no	yes	no	no	no	no	no	no	yes	no	no	no	3	4	4.5°C	über 2° C	2.0°C	-3.5°C	Between -3.5°C and 7.0°C	-2.5°C	above 5.0°C	3	5	4.5°C	über 2° C	2.0°C	-3.5°C	Between -3.5°C and 7.0°C	-2.5°C	below -2.5°C	right	wrong	right	wrong	wrong	right	right	right
13122667	30-39	Male	no	yes	6-10 years	no	no	yes	yes	yes	no	no	no	no	no	no	no	no	no	yes	yes	no	no	3	5	4.0°C	+1,5 °C	2.0°C	-3.5°C	Between -3.5°C and 7.0°C	-2.5°C	above 5.0°C	3	5	4.5°C	2°C	2.0°C	-3.5°C	Between -3.5°C and 7.0°C	5.0°C	above 5.0°C	right	right	wrong	wrong	wrong	right	right	right
13078635	60 and over	Male	no	yes	36-40 years	no	no	no	no	yes	no	no	no	no	no	no	no	no	no	no	yes	no	no	3	4	4.5°C	Anstieg von 2°C	3.5°C	7.0°C	Between -3.5°C and 7.0°C	-2.5°C	above 5.0°C	3	5	4.5°C	Anstieg von 2°C	3.5°C	7.0°C	Between -3.5°C and 7.0°C	-2.5°C	above 5.0°C	right	wrong	right	right	right	right	right	right
12976167	40-49	Male	no	yes	26-30 years	no	no	no	no	yes	no	no	no	no	no	no	no	no	no	yes	no	no	no	3	4	4.5°C	3,5	3.5°C	7.0°C	Between -3.5°C and 7.0°C	-2.5°C	above 5.0°C	4	6	4.5°C	4,5	3.5°C	7.0°C	Between -3.5°C and 7.0°C	-2.5°C	above 5.0°C	right	wrong	right	right	right	right	right	wrong
12944189	50-59	Male	no	yes	21-25 years	no	no	no	no	no	no	no	no	no	no	no	no	no	no	no	yes	no	no	3	4	4.5°C	+ 4 Gad (Maximalwertbetrachtung)	3.5°C	7.0°C	Between -3.5°C and 7.0°C	-2.5°C	above 5.0°C	4	3	4.5°C	+4 Grad (Maximalwertbetrachtung)	3.5°C	7.0°C	Between -3.5°C and 7.0°C	-2.5°C	above 5.0°C	right	wrong	right	right	right	right	right	wrong
13092020	30-39	Male	no	yes	6-10 years	no	no	no	no	yes	no	no	no	no	no	no	no	no	yes	no	no	no	no	3	4	4.5°C	Modell 8	3.5°C	6.5°C	Between -3.5°C and 7.0°C	-2.5°C	above 5.0°C	3	4	4.5°C	Anstieg um 2°C	3.5°C	7.0°C	Between -3.5°C and 7.0°C	-2.5°C	above 5.0°C	right	wrong	right	right	wrong	right	right	right
12976429	40-49	Male	no	yes	0-5 years	no	no	no	no	yes	no	no	yes	no	no	no	no	no	no	no	yes	yes	no	3	4	4.5°C	Medianwert, Mittelwert	3.5°C	7.0°C	Between -3.5°C and 7.0°C	-2.5°C	above 5.0°C	3	4	4.5°C	1°C Anstieg	3.5°C	-3.5°C	Between -3.5°C and 7.0°C	-2.5°C	above 5.0°C	right	wrong	right	right	right	right	right	right
12985235	60 and over	Female	no	yes	31-35 years	no	no	no	no	yes	no	no	no	no	no	no	no	no	no	yes	yes	no	no	3	5	-2.5°C	2,5 oC +	3.5°C	3.5°C	Between -3.5°C and 7.0°C	5.0°C	above 5.0°C	4	3	4.5°C	+ 2.O o C	3.5°C	-3.5°C	Between -3.5°C and 7.0°C	5.0°C	above 5.0°C	right	right	wrong	right	wrong	right	right	wrong
12983940	40-49	Female	no	yes	6-10 years	no	no	no	no	no	no	no	yes	no	no	no	no	no	no	yes	no	no	no	3	4	4.5°C	Mittelwert von +2,5°	2.0°C	7.0°C	Between -3.5°C and 7.0°C	5.0°C	above 5.0°C	4	6	-2.5°C	Keine Ahnung kann dieses Diagramm nicht richtig begreifen	3.5°C	7.0°C	Between -3.5°C and 7.0°C	5.0°C	below -2.5°C	right	wrong	right	wrong	right	right	right	wrong
13079427	50-59	Female	no	yes	26-30 years	no	no	no	no	yes	no	no	no	no	no	no	no	no	no	no	yes	no	no	3	4	4.5°C	+2°C	2.0°C	7.0°C	Between -3.5°C and 7.0°C	5.0°C	above 5.0°C	4	4	4.5°C	1,5	2.0°C	7.0°C	Between -3.5°C and 7.0°C	5.0°C	above 5.0°C	right	wrong	right	wrong	right	right	right	wrong
13143715	50-59	Male	no	yes	21-25 years	no	no	no	no	yes	no	no	yes	no	no	no	no	no	no	yes	no	no	no	3	4	4.5°C	2	3.5°C	7.0°C	Between -3.5°C and 6.0°C	-2.5°C	above 5.0°C	3	4	4.5°C	+1,5	2.0°C	7.0°C	Between -3.5°C and 7.0°C	-2.5°C	below -2.5°C	right	wrong	right	right	right	wrong	right	right
13078036	50-59	Male	no	yes	21-25 years	no	no	no	no	no	no	no	no	no	no	yes	no	no	no	no	yes	no	no	3	5	4.5°C	+2,5	3.5°C	7.0°C	Between -3.5°C and 7.0°C	-2.5°C	below -2.5°C	3	4	4.5°C	1	2.0°C	-3.5°C	Between -3.5°C and 7.0°C	5.0°C	above 5.0°C	right	right	right	right	right	right	wrong	right
13154380	30-39	Male	no	yes	6-10 years	no	no	no	no	no	no	no	yes	no	no	no	no	no	no	yes	no	no	no	3	5	4.5°C	2°C bis 3°C	3.5°C	7.0°C	Between -3.5°C and 7.0°C	-2.5°C	above 5.0°C	3	4	4.5°C	2°c bis 3°C	2.0°C	7.0°C	Between -3.5°C and 7.0°C	-2.5°C	above 5.0°C	right	right	right	right	right	right	right	right
13090128	30-39	Male	no	yes	6-10 years	no	no	no	no	yes	no	no	no	no	no	no	no	no	no	no	yes	no	no	3	5	4.5°C	Für einen mittleren oder den Median	3.5°C	7.0°C	Between -3.5°C and 7.0°C	-2.5°C	above 5.0°C	3	4	4.5°C	1,5	3.5°C	7.0°C	Between -3.5°C and 7.0°C	-2.5°C	above 5.0°C	right	right	right	right	right	right	right	right
12931600	30-39	Female	no	yes	0-5 years	no	no	no	no	yes	no	no	no	no	no	no	no	no	no	yes	yes	no	no	3	5	4.5°C	Planungsbasis sollten Werte beinhalten, die auch einzelne Extreme berücksichtigen	3.5°C	-3.5°C	Between -3.5°C and 7.0°C	-2.5°C	above 5.0°C	3	4	4.5°C	3°	3.5°C	-3.5°C	Between -3.5°C and 7.0°C	-2.5°C	above 5.0°C	right	right	right	right	wrong	right	right	right
13077836	30-39	Male	no	yes	6-10 years	no	no	no	no	no	no	no	no	no	no	no	no	no	no	yes	no	no	no	3	5	4.5°C	4 Grad	3.5°C	7.0°C	Between -3.5°C and 7.0°C	-2.5°C	above 5.0°C	3	4	4.5°C	4 Grad	3.5°C	7.0°C	Between -3.5°C and 7.0°C	5.0°C	above 5.0°C	right	right	right	right	right	right	right	right
13088592	30-39	Female	no	yes	6-10 years	no	no	no	no	no	no	no	no	no	no	no	no	no	no	no	yes	no	no	3	5	4.5°C	Farben der Modelle sind schlecht erkennbar- Ausgangsbasis +1,5 (Modell 5?)	3.5°C	7.0°C	Between -3.5°C and 7.0°C	-2.5°C	above 5.0°C	3	4	4.5°C	über 1,5° Grad	3.5°C	7.0°C	Between -3.5°C and 7.0°C	-2.5°C	above 5.0°C	right	right	right	right	right	right	right	right
13182615	50-59	Female	no	yes	21-25 years	no	no	no	no	yes	no	no	no	no	no	no	no	no	no	no	yes	yes	no	3	5	4.5°C	3,5 - 4	3.5°C	-3.5°C	Between -3.5°C and 7.0°C	5.0°C	above 5.0°C	3	4	4.5°C	2	3.5°C	-3.5°C	Between -3.5°C and 7.0°C	5.0°C	above 5.0°C	right	right	right	right	wrong	right	right	right
13144258	30-39	Male	no	yes	6-10 years	no	no	no	no	no	no	no	no	no	no	no	no	no	no	no	yes	no	no	3	4	4.0°C	-2 bis + 4 Grad	2.0°C	7.0°C	Between -3.5°C and 7.0°C	5.0°C	above 5.0°C	3	5	4.5°C	-2 bis +4 Grad	3.5°C	7.0°C	Between -3.5°C and 7.0°C	5.0°C	above 5.0°C	right	wrong	wrong	wrong	right	right	right	right
12895484	30-39	Male	no	yes	0-5 years	no	no	no	no	no	no	no	no	no	no	no	no	no	no	no	yes	no	no	3	4	4.5°C	Spanne 2-4 Grad plus	3.5°C	-3.5°C	Between -3.5°C and 7.0°C	5.0°C	below -2.5°C	3	4	4.5°C	2 Grad	3.5°C	7.0°C	Between -3.5°C and 7.0°C	5.0°C	above 5.0°C	right	wrong	right	right	wrong	right	wrong	right
13212669	40-49	Male	no	yes	11-15 years	no	no	yes	no	yes	no	no	no	no	no	no	no	no	yes	no	yes	no	no	3	4	4.5°C	+ 3.0 °C	2.0°C	7.0°C	Between -3.5°C and 7.0°C	-2.5°C	above 5.0°C	3	5	4.5°C	über 2.5 bis 3.0 °C	3.5°C	7.0°C	Between -3.5°C and 7.0°C	-2.5°C	above 5.0°C	right	wrong	right	wrong	right	right	right	right
13098339	50-59	Male	no	yes	21-25 years	no	no	no	no	no	no	no	no	no	no	no	no	no	no	no	yes	no	no	3	4	4.5°C	1 - 4,5 Grad	2.0°C	-3.5°C	Between -3.5°C and 6.0°C	5.0°C	above 5.0°C	3	5	4.5°C	-2,5 - 4 Grad	2.0°C	-3.5°C	Between -3.5°C and 7.0°C	5.0°C	above 5.0°C	right	wrong	right	wrong	wrong	wrong	right	right
13067648	50-59	Male	no	yes	26-30 years	no	no	no	no	yes	no	no	no	no	no	no	no	no	no	no	yes	no	no	3	4	4.5°C	4	3.5°C	-3.5°C	Between -3.5°C and 7.0°C	5.0°C	below -2.5°C	1	6	4.5°C	4	3.5°C	3.5°C	Between -3.5°C and 7.0°C	-2.5°C	above 5.0°C	right	wrong	right	right	wrong	right	wrong	wrong
12975575	50-59	Male	no	yes	21-25 years	no	no	no	no	yes	no	no	no	no	no	no	no	yes	no	no	yes	no	no	3	5	4.5°C	3.5	2.0°C	7.0°C	Between -3.5°C and 7.0°C	-2.5°C	above 5.0°C	3	5	4.5°C	2	3.5°C	7.0°C	Between -3.5°C and 7.0°C	-2.5°C	above 5.0°C	right	right	right	wrong	right	right	right	right
13310523	40-49	Female	no	yes	11-15 years	no	no	no	no	no	no	no	no	no	no	no	no	no	no	yes	no	no	no	3	5	4.5°C	Mit den Modellen, bei denen die höheren Temperaturen prognostiziert wurden.	3.5°C	7.0°C	Between -3.5°C and 7.0°C	-2.5°C	below -2.5°C	3	5	4.5°C	Mit den Modellen, die einen durchschnittlichen Wandel von über 1°C prognostizieren	3.5°C	3.5°C	Between -3.5°C and 7.0°C	-2.5°C	above 5.0°C	right	right	right	right	right	right	wrong	right
13270295	50-59	Female	no	yes	6-10 years	no	no	no	no	yes	no	no	no	no	no	no	no	no	no	no	yes	no	no	3	5	4.5°C	um sicher zu gehen mit den beiden extremsten Werten nach oben und unten	3.5°C	7.0°C	Between -3.5°C and 7.0°C	-2.5°C	below -2.5°C	3	4	4.5°C	über 2,5°C	3.5°C	-3.5°C	Between -3.5°C and 7.0°C	-2.5°C	above 5.0°C	right	right	right	right	right	right	wrong	right
12996835	50-59	Male	no	yes	11-15 years	no	no	yes	no	yes	no	no	no	no	no	no	no	no	no	yes	no	no	no	3	4	4.5°C	2	3.5°C	6.5°C	Between -3.5°C and 7.0°C	-2.5°C	above 5.0°C	4	3	4.5°C	2	3.5°C	7.0°C	Between -3.5°C and 7.0°C	-2.5°C	above 5.0°C	right	wrong	right	right	wrong	right	right	wrong
13153483	30-39	Male	no	yes	6-10 years	no	no	no	no	yes	no	no	yes	no	no	no	no	no	no	yes	yes	no	no	3	5	2°C	S. 16	3.5°C	6.5°C	Between -3.5°C and 7.0°C	-2.5°C	above 5.0°C	3	5	4.5°C	S. 29	3.5°C	7.0°C	Between -3.5°C and 7.0°C	-2.5°C	above 5.0°C	right	right	wrong	right	wrong	right	right	right
13184169	40-49	Female	no	yes	21-25 years	no	no	no	no	yes	no	no	no	no	no	no	no	no	no	no	yes	no	no	3	5	4.5°C	Mit einem Anstieg der Temperaturwerte bis zu ca. 4 °C	3.5°C	6.5°C	Between -3.5°C and 7.0°C	-2.5°C	above 5.0°C	3	5	4.5°C	Mit einer Zunahme der Temperatur bis höchstens 4,,5°C	3.5°C	7.0°C	Between -3.5°C and 7.0°C	-2.5°C	above 5.0°C	right	right	right	right	wrong	right	right	right
13147921	30-39	Female	no	yes	0-5 years	no	no	no	no	no	no	no	no	no	no	no	no	no	no	no	yes	no	no	3	4	4.0°C	?	3.5°C	7.0°C	Between -3.5°C and 7.0°C	-2.5°C	above 5.0°C	4	5	4.0°C	?	2.0°C	7.0°C	Between -3.5°C and 7.0°C	5.0°C	above 5.0°C	right	wrong	wrong	right	right	right	right	wrong
13088196	50-59	Male	no	yes	21-25 years	no	no	no	yes	no	no	no	no	no	no	no	no	no	no	yes	no	no	no	3	5	4.5°C	2,5-3,0	3.5°C	7.0°C	Between -3.5°C and 7.0°C	-2.5°C	above 5.0°C	4	4	4.5°C	2,0	2.0°C	-3.5°C	Between -3.5°C and 7.0°C	-2.5°C	above 5.0°C	right	right	right	right	right	right	right	wrong
13182313	20 -29	Female	no	yes	0-5 years	no	no	no	yes	no	no	no	no	no	no	no	no	no	no	no	yes	no	no	3	4	4.5°C	8	3.5°C	6.5°C	Between -3.5°C and 7.0°C	-2.5°C	below -2.5°C	4	3	4.5°C	2,5	3.5°C	7.0°C	Between -3.5°C and 7.0°C	-2.5°C	above 5.0°C	right	wrong	right	right	wrong	right	wrong	wrong
13195885	50-59	Male	no	yes	31-35 years	no	no	no	no	no	no	no	no	no	no	no	no	no	no	yes	no	no	no	3	4	4.5°C	2 ° C	2.0°C	-3.5°C	Between -3.5°C and 7.0°C	-2.5°C	above 5.0°C	3	6	4.5°C	2°C	3.5°C	-3.5°C	Between -3.5°C and 7.0°C	-2.5°C	above 5.0°C	right	wrong	right	wrong	wrong	right	right	right
12976594	20 -29	Female	no	yes	0-5 years	no	no	no	no	no	no	no	no	no	no	no	no	no	no	no	yes	no	no	3	4	4.5°C	3	2.0°C	7.0°C	Between -3.5°C and 7.0°C	-2.5°C	below -2.5°C	4	3	4.5°C	3,5	2.0°C	6.5°C	Between -3.5°C and 7.0°C	-2.5°C	above 5.0°C	right	wrong	right	wrong	right	right	wrong	wrong
13161200	50-59	Male	no	yes	26-30 years	no	no	no	no	yes	no	no	no	no	no	no	no	no	no	no	yes	no	no	3	4	4.5°C	3.5 Grad C	2.0°C	7.0°C	Between -3.5°C and 7.0°C	5.0°C	above 5.0°C	2	5	4.5°C	3,5 Grad C	3.5°C	7.0°C	Between -3.5°C and 7.0°C	5.0°C	above 5.0°C	right	wrong	right	wrong	right	right	right	wrong
[truncated: 42 more columns]
