# Supplementary material for: Tailoring the visual communication of climate projections for local adaptation practitioners in Germany and the UK
Source: Philos Trans A Math Phys Eng Sci. 2015 Nov 28;373(2055):20140457. doi: 10.1098/rsta.2014.0457 (PMC4608031; doi:10.1098/rsta.2014.0457)
Supplement: Survey data UK [file rsta20140457supp5.xlsx]

## Sheet: Sheet1
ID	Age	Gender	Colourblindness	Higher_degree	Work_experience	Qual_1	Qual_2	Qual_3	Qual_4	Qual_5	Qual_6	Qual_7	Qual_8	Qual_9	Qual_10	Qual_11	Qual_12	Qual_13	Qual_14	Qual_15	Fig1_Q1	Fig1_Q2	Fig1_Q3	Fig1_Q4	Fig2_Q1	Fig2_Q2	Fig2_Q3	Fig2_Q4	Fig2_Q5	Fig3_Q1	Fig3_Q2	Fig3_Q3	Fig3_Q4	Fig4_Q1	Fig4_Q2	Fig4_Q3	Fig4_Q4	Fig4_Q5	Fig1_Q1_trans	Fig1_Q2_trans	Fig1_Q3_trans	Fig2_Q1_trans	Fig2_Q2_trans	Fig2_Q3_trans	Fig2_Q4_trans	Fig2_Q5_trans	Fig3_Q1_trans	Fig3_Q2_trans	Fig3_Q3_trans
12100250	40-49	Male	no	yes	21-25 years	no	no	yes	no	no	no	yes	yes	no	yes	no	no	no	no	no	3	3	4.0°C	Average Temperature Change	3.5°C	3.5°C	Between -3.5°C and 7.0°C	-2.5°C	above 5.0°C	3	4	4.0°C	1.5 degree C	3.5°C	7.0°C	Between -3.5°C and 7.0°C	-2.5°C	above 5.0°C	right	wrong	wrong	right	wrong	right	right	right	right	wrong	wrong
11656772	30-39	Male	no	yes	0-5 years	no	no	no	no	no	no	no	yes	yes	no	no	yes	yes	no	no	3	5	4.5°C	Without error bars or lower and upper bounds, it is hard to say form the above. There are always a lot of local specifics in climate projections, and the medium emissions scenario is below our current emissions trajectory globally (about to break 400ppm). On the current path globallly, it is, as the UK government agrees, very unlikely to be able to limit global mean temperature increases to 2 deg…	3.5°C	6.5°C	Between -3.5°C and 7.0°C	-2.5°C	above 5.0°C	3	4	4.5°C	Without error bars or lower and upper bounds, it is hard to say form the above. There are always a lot of local specifics in climate projections, and the medium emissions scenario is below our current emissions trajectory globally (about to break 400ppm). On the current path globallly, it is, as the UK government agrees, very unlikely to be able to limit global mean temperature increases to 2 deg…	3.5°C	7.0°C	Between -3.5°C and 7.0°C	-2.5°C	above 5.0°C	right	right	right	right	wrong	right	right	right	right	wrong	right
11935839	30-39	Male	no	yes	6-10 years	no	no	no	no	no	no	no	yes	yes	no	no	no	yes	no	no	3	5	4.5°C	It would be best to use the range and probabilities. But without this the median range (1.5 -2) would be better then the mean which could be greatly affect by outliers	3.5°C	7.0°C	Between -3.5°C and 7.0°C	-2.5°C	above 5.0°C	3	4	4.5°C	1.5 oC	2.0°C	7.0°C	Between -3.5°C and 7.0°C	5.0°C	above 5.0°C	right	right	right	right	right	right	right	right	right	wrong	right
11349313	60 and over	Male	no	yes	36-40 years	yes	no	yes	no	no	yes	no	yes	no	yes	yes	yes	no	no	no	2	5	4.5°C	median	3.5°C	7.0°C	Between -3.5°C and 7.0°C	5.0°C	above 5.0°C	4	3	4.5°C	median	3.5°C	-3.5°C	Between -3.5°C and 7.0°C	5.0°C	above 5.0°C	wrong	right	right	right	right	right	wrong	right	wrong	wrong	right
12046647	20 -29	Male	no	yes	0-5 years	no	no	no	no	no	yes	no	yes	no	no	no	no	no	no	no	3	5	4.5°C	Depends on the service, but probably somewhere around the central estimate (maybe 2.5C?)	3.5°C	7.0°C	Between -3.5°C and 7.0°C	-2.5°C	above 5.0°C	3	4	4.0°C	As before, but in this case probably 1.5C as there is an even spread of models either side of the threshold.	3.5°C	7.0°C	Between -3.5°C and 7.0°C	-2.5°C	above 5.0°C	right	right	right	right	right	right	right	right	right	wrong	wrong
11920748	30-39	Female	no	yes	6-10 years	no	no	yes	no	no	yes	no	yes	no	no	yes	yes	no	no	no	3	5	4.5°C	2	3.5°C	6.5°C	Between -3.5°C and 7.0°C	-2.5°C	above 5.0°C	3	5	4.5°C	2	2.0°C	7.0°C	Between -3.5°C and 7.0°C	-2.5°C	above 5.0°C	right	right	right	right	wrong	right	right	right	right	right	right
12137649	40-49	Male	no	yes	6-10 years	no	no	no	no	no	no	no	no	yes	no	no	no	no	no	no	3	5	4.5°C	2.5	2.0°C	7.0°C	Between -3.5°C and 7.0°C	-2.5°C	above 5.0°C	4	4	4.0°C	1.5	3.5°C	7.0°C	Between -3.5°C and 7.0°C	-2.5°C	above 5.0°C	right	right	right	wrong	right	right	right	right	wrong	wrong	wrong
11816306	40-49	Female	no	yes	11-15 years	no	no	yes	yes	no	no	no	yes	no	yes	yes	yes	no	no	no	3	5	4.5°C	Plan for a 2degree rise	3.5°C	7.0°C	Between -3.5°C and 7.0°C	-2.5°C	above 5.0°C	4	6	4.5°C	based on this model i wouldn't draw any new conclusions as the way the data is presented is very confusing.	2.0°C	-3.5°C	Between -3.5°C and 7.0°C	5.0°C	above 5.0°C	right	right	right	right	right	right	right	right	wrong	wrong	right
11694286	30-39	Male	no	yes	6-10 years	yes	no	no	no	no	yes	no	yes	yes	no	no	no	no	no	no	3	5	4.5°C	The average is roughly somewhere between 1.5 to 1.8 degrees so round about that, but don't have time to check standard variation etc.	3.5°C	6.5°C	Between -3.5°C and 7.0°C	-2.5°C	above 5.0°C	3	4	4.5°C	About 1.5 degrees	3.5°C	7.0°C	Between -3.5°C and 7.0°C	-2.5°C	above 5.0°C	right	right	right	right	wrong	right	right	right	right	wrong	right
11922777	30-39	Female	no	yes	11-15 years	yes	no	no	no	no	yes	no	yes	yes	no	no	no	no	no	no	3	5	4.5°C	3	3.5°C	7.0°C	Between -3.5°C and 7.0°C	-2.5°C	above 5.0°C	3	4	4.5°C	3	3.5°C	7.0°C	Between -3.5°C and 7.0°C	-2.5°C	above 5.0°C	right	right	right	right	right	right	right	right	right	wrong	right
12165326	50-59	Male	no	yes	21-25 years	no	no	yes	no	no	no	no	yes	yes	no	no	yes	no	no	no	3	5	4.5°C	3.5 to 4 degrees	3.5°C	7.0°C	Between -3.5°C and 7.0°C	-2.5°C	below -2.5°C	4	6	4.5°C	3.5	-3.5°C	7.0°C	Between -3.5°C and 7.0°C	-2.5°C	above 5.0°C	right	right	right	right	right	right	right	wrong	wrong	wrong	right
11647920	20 -29	Female	no	yes	6-10 years	no	no	yes	no	no	yes	no	yes	yes	no	no	no	no	no	no	3	5	4.5°C	unsure	3.5°C	7.0°C	Between -3.5°C and 7.0°C	-2.5°C	above 5.0°C	3	4	4.5°C	1.5	2.0°C	7.0°C	Between -3.5°C and 7.0°C	-2.5°C	above 5.0°C	right	right	right	right	right	right	right	right	right	wrong	right
11806676	40-49	Female	no	yes	6-10 years	no	no	yes	no	no	yes	no	yes	yes	no	no	no	no	no	no	2	5	4.5°C	3	3.5°C	7.0°C	Between -3.5°C and 7.0°C	-2.5°C	above 5.0°C	4	6	4.5°C	2	3.5°C	7.0°C	Between -3.5°C and 7.0°C	-2.5°C	above 5.0°C	wrong	right	right	right	right	right	right	right	wrong	wrong	right
11694903	30-39	Female	no	no	11-15 years	no	no	yes	no	no	no	yes	no	no	no	no	yes	no	no	no	3	4	4.5°C	No idea as they are so different	3.5°C	7.0°C	Between -3.5°C and 7.0°C	-2.5°C	above 5.0°C	4	3	4.5°C	It is difficult to know which scenario to plan for when there is such a wide span of results	2.0°C	7.0°C	Between -3.5°C and 7.0°C	-2.5°C	above 5.0°C	right	wrong	right	right	right	right	right	right	wrong	wrong	right
11682549	40-49	Male	no	no	6-10 years	no	no	yes	no	no	no	yes	no	no	no	no	yes	no	no	no	3	5	4.5°C	All	3.5°C	7.0°C	Between -3.5°C and 7.0°C	-2.5°C	above 5.0°C	3	5	4.5°C	all	3.5°C	7.0°C	Between -3.5°C and 7.0°C	-2.5°C	below -2.5°C	right	right	right	right	right	right	right	right	right	right	right
11676066	30-39	Male	no	yes	6-10 years	no	no	no	no	no	no	no	yes	no	no	yes	no	no	no	no	3	5	4.5°C	Certainly above 2.5, however being robust it would be better to plan for a 4 degree change	3.5°C	6.5°C	Between -3.5°C and 7.0°C	-2.5°C	above 5.0°C	4	4	4.0°C	4 degrees	2.0°C	7.0°C	Between -3.5°C and 7.0°C	-2.5°C	above 5.0°C	right	right	right	right	wrong	right	right	right	wrong	wrong	wrong
11662887	50-59	Female	no	yes	11-15 years	no	no	yes	no	no	yes	no	yes	no	no	no	yes	no	no	no	3	5	4.5°C	between 1.5 - 2	3.5°C	7.0°C	Between -3.5°C and 7.0°C	-2.5°C	above 5.0°C	3	4	4.5°C	1.5	3.5°C	7.0°C	Between -3.5°C and 7.0°C	-2.5°C	above 5.0°C	right	right	right	right	right	right	right	right	right	wrong	right
11408618	40-49	Male	no	yes	16-20 years	no	no	yes	no	no	yes	yes	yes	yes	yes	yes	no	no	no	no	3	5	4.5°C	Don't know	3.5°C	7.0°C	Between -3.5°C and 7.0°C	-2.5°C	above 5.0°C	3	4	4.5°C	d/k	3.5°C	7.0°C	Between -3.5°C and 7.0°C	-2.5°C	below -2.5°C	right	right	right	right	right	right	right	right	right	wrong	right
11925089	30-39	Female	no	yes	0-5 years	yes	no	yes	no	no	yes	no	yes	yes	no	yes	no	no	no	no	3	5	4.0°C	Such variation between models leads to doubt in validity! I would look at models to see which are most likely to be valid for our region, and their confidence intervals. This should give a better idea of a possible range. I would think we should plan with a mind to the greatest change within this range, though probabilities for this would be useful when weighing up risk-benefit of precautions. It…	3.5°C	7.0°C	Between -3.5°C and 7.0°C	-2.5°C	above 5.0°C	3	4	4.5°C	(3 SL??) - Same answer as for Q1	3.5°C	7.0°C	Between -3.5°C and 7.0°C	-2.5°C	above 5.0°C	right	right	wrong	right	right	right	right	right	right	wrong	right
11927209	30-39	Male	no	yes	6-10 years	no	no	yes	no	no	yes	no	yes	yes	no	no	no	no	no	no	3	5	4.5°C	+ 3 degrees	3.5°C	6.5°C	Between -3.5°C and 7.0°C	-2.5°C	below -2.5°C	3	4	4.0°C	+/- 1.5 degrees	2.0°C	-3.5°C	Between -3.5°C and 7.0°C	-2.5°C	above 5.0°C	right	right	right	right	wrong	right	right	wrong	right	wrong	wrong
11924960	50-59	Male	no	yes	21-25 years	no	no	yes	yes	no	yes	yes	yes	yes	no	yes	no	no	no	no	3	5	4.5°C	3c	3.5°C	-3.5°C	Between -3.5°C and 7.0°C	5.0°C	above 5.0°C	4	5	4.5°C	3c	2.0°C	-3.5°C	Between -3.5°C and 7.0°C	5.0°C	above 5.0°C	right	right	right	right	wrong	right	wrong	right	wrong	right	right
12052972	50-59	Female	no	yes	26-30 years	no	no	yes	no	no	yes	no	yes	yes	no	yes	no	no	no	no	3	5	4.0°C	Model 1 colours not clear but around 3degrees	3.5°C	7.0°C	Between -3.5°C and 7.0°C	-2.5°C	above 5.0°C	1	3	4.5°C	2	3.5°C	7.0°C	Between -3.5°C and 7.0°C	-2.5°C	above 5.0°C	right	right	wrong	right	right	right	right	right	wrong	wrong	right
11652960	40-49	Male	no	yes	26-30 years	no	no	yes	no	no	yes	no	yes	no	no	yes	yes	no	no	no	3	4	4.5°C	4	3.5°C	7.0°C	Between -3.5°C and 7.0°C	-2.5°C	above 5.0°C	4	6	4.5°C	No idea - this visualisation means nothing to me!	3.5°C	7.0°C	Between -3.5°C and 7.0°C	-2.5°C	above 5.0°C	right	wrong	right	right	right	right	right	right	wrong	wrong	right
11807212	30-39	Female	no	yes	16-20 years	no	no	yes	no	no	yes	yes	yes	yes	no	no	no	no	no	no	3	5	4.5°C	Would be best to look at each model to determine assumptions model based on and whether those assumptions are more or less likely to occurr.	3.5°C	6.5°C	Between -3.5°C and 7.0°C	-2.5°C	below -2.5°C	4	6	4.5°C	Looking at the assumptions on which the models are based and whether these factors can be mitigated.	3.5°C	-3.5°C	Between -3.5°C and 7.0°C	5.0°C	above 5.0°C	right	right	right	right	wrong	right	right	wrong	wrong	wrong	right
12024783	40-49	Male	no	yes	11-15 years	no	no	yes	no	no	yes	no	yes	no	no	no	no	no	no	no	3	5	4.5°C	None, need more localised (cf. global) climate projections.	3.5°C	6.5°C	Between -3.5°C and 7.0°C	-2.5°C	above 5.0°C	3	5	4.5°C	None, need more localised climate projections.	3.5°C	6.5°C	Between -3.5°C and 7.0°C	-2.5°C	above 5.0°C	right	right	right	right	wrong	right	right	right	right	right	right
12136268	40-49	Male	no	yes	6-10 years	no	no	no	no	no	no	no	yes	no	no	no	yes	no	no	no	3	3	4.5°C	You have to plan for the worst possible temperature increase. Although if it goes past 2 then there arge going be major issues	3.5°C	7.0°C	Between -3.5°C and 7.0°C	5.0°C	above 5.0°C	3	4	4.5°C	again scientist have said we should no exceed 2 degrees but we should plan for higher	3.5°C	7.0°C	Between -3.5°C and 7.0°C	-2.5°C	above 5.0°C	right	wrong	right	right	right	right	wrong	right	right	wrong	right
11816645	40-49	Female	no	yes	16-20 years	no	no	yes	no	no	yes	no	yes	no	no	no	no	no	no	no	2	5	4.5°C	The highest	3.5°C	7.0°C	Between -3.5°C and 7.0°C	-2.5°C	above 5.0°C	3	5	4.5°C	2 degrees	3.5°C	7.0°C	Between -3.5°C and 7.0°C	-2.5°C	below -2.5°C	wrong	right	right	right	right	right	right	right	right	right	right
11689801	30-39	Female	no	yes	11-15 years	no	no	yes	no	no	yes	no	yes	yes	no	yes	no	no	no	no	3	5	-2.5°C	The worst case scenario, the biggest increase and the biggest decrease.	3.5°C	7.0°C	Between -3.5°C and 7.0°C	5.0°C	above 5.0°C	1	6	4.5°C	A 4.5C rise. Worst case scenario.	3.5°C	7.0°C	Between -3.5°C and 7.0°C	-2.5°C	below -2.5°C	right	right	wrong	right	right	right	wrong	right	wrong	wrong	right
12169093	30-39	Male	no	yes	6-10 years	no	no	no	no	no	no	no	no	yes	no	no	no	yes	no	no	3	5	4.5°C	3 C	3.5°C	6.5°C	Between -3.5°C and 7.0°C	-2.5°C	above 5.0°C	3	5	4.5°C	3 C	3.5°C	7.0°C	Between -3.5°C and 7.0°C	-2.5°C	above 5.0°C	right	right	right	right	wrong	right	right	right	right	right	right
11923396	30-39	Male	no	yes	6-10 years	no	no	no	no	no	no	no	no	yes	no	no	no	no	no	no	3	5	-2.5°C	Work in line with the precuatinary principal and plan for the worst	3.5°C	7.0°C	Between -3.5°C and 7.0°C	-2.5°C	above 5.0°C	3	4	4.5°C	3 degrees	3.5°C	7.0°C	Between -3.5°C and 7.0°C	-2.5°C	above 5.0°C	right	right	wrong	right	right	right	right	right	right	wrong	right
11981634	50-59	Male	no	no	31-35 years	no	no	no	no	no	no	no	no	no	no	yes	no	no	no	no	3	5	4.5°C	2	3.5°C	6.5°C	Between -3.5°C and 7.0°C	-2.5°C	above 5.0°C	3	4	4.5°C	1.5	3.5°C	7.0°C	Between -3.5°C and 7.0°C	-2.5°C	above 5.0°C	right	right	right	right	wrong	right	right	right	right	wrong	right
12177230	30-39	Male	no	yes	0-5 years	no	no	yes	no	no	yes	no	yes	yes	no	no	no	no	no	no	3	5	4.5°C	I would need more information about the data outliers to be able to answer that. Probably, from what is visible in this alone, I would say about 3 degrees	3.5°C	6.5°C	Between -3.5°C and 7.0°C	-2.5°C	above 5.0°C	3	4	4.5°C	1.5 degrees. If it helps, this is an awful visulisation. 4/10 must try harder	3.5°C	-3.5°C	Between -3.5°C and 7.0°C	-2.5°C	above 5.0°C	right	right	right	right	wrong	right	right	right	right	wrong	right
11996269	40-49	Female	no	yes	11-15 years	no	no	yes	yes	no	yes	no	yes	no	no	no	yes	no	no	no	3	5	4.5°C	1.75	3.5°C	6.5°C	Between -3.5°C and 7.0°C	-2.5°C	above 5.0°C	3	4	4.5°C	no idea - this illustration is not easy to interpret - and I do not understand qs. 25 - I would like to give the answer as 5, but there is no option for that	3.5°C	7.0°C	Between -3.5°C and 7.0°C	-2.5°C	above 5.0°C	right	right	right	right	wrong	right	right	right	right	wrong	right
11400479	40-49	Female	no	yes	16-20 years	no	no	no	no	no	no	no	no	yes	no	no	no	no	no	no	3	5	4.5°C	using models plotted against data for previous years, plot the most likely scenario. Could say plot against the full range but it's more than 6 degrees difference so is not practical for a business	3.5°C	7.0°C	Between -3.5°C and 7.0°C	-2.5°C	below -2.5°C	4	6	4.5°C	no idea	3.5°C	7.0°C	Between -3.5°C and 7.0°C	-2.5°C	below -2.5°C	right	right	right	right	right	right	right	wrong	wrong	wrong	right
12081753	20 -29	Female	no	yes	0-5 years	no	no	yes	no	no	yes	no	yes	no	no	yes	yes	no	no	no	3	5	4.5°C	2	3.5°C	6.5°C	Between -3.5°C and 7.0°C	-2.5°C	above 5.0°C	3	4	4.0°C	1.5	3.5°C	7.0°C	Between -3.5°C and 7.0°C	-2.5°C	above 5.0°C	right	right	right	right	wrong	right	right	right	right	wrong	wrong
11815459	40-49	Female	no	yes	6-10 years	no	no	no	no	no	no	no	yes	no	no	no	no	no	no	no	3	5	4.5°C	4	3.5°C	6.5°C	Between -3.5°C and 7.0°C	-2.5°C	above 5.0°C	4	3	4.5°C	4	3.5°C	7.0°C	Between -3.5°C and 7.0°C	-2.5°C	above 5.0°C	right	right	right	right	wrong	right	right	right	wrong	wrong	right
11964495	50-59	Female	no	yes	21-25 years	no	no	yes	no	no	yes	no	yes	yes	no	no	yes	no	no	no	3	5	4.5°C	3 degrees	3.5°C	7.0°C	Between -3.5°C and 7.0°C	-2.5°C	above 5.0°C	2	4	4.5°C	2 degrees by this lay out but as in previous answer, we should have contingency plans for all the possibilities becasue we can't know for certain	3.5°C	7.0°C	Between -3.5°C and 7.0°C	-2.5°C	above 5.0°C	right	right	right	right	right	right	right	right	wrong	wrong	right
11967069	30-39	Female	no	yes	6-10 years	no	no	no	no	no	yes	no	yes	yes	no	no	no	no	no	no	3	5	4.5°C	For about 2c as this is about the median temperature	3.5°C	7.0°C	Between -3.5°C and 7.0°C	-2.5°C	above 5.0°C	3	4	4.0°C	1.5c as below this more models think the temperature threshold will be higher and above this more think it will be lower	3.5°C	7.0°C	Between -3.5°C and 7.0°C	-2.5°C	above 5.0°C	right	right	right	right	right	right	right	right	right	wrong	wrong
11972719	30-39	Male	yes	yes	6-10 years	no	no	yes	yes	no	yes	no	yes	yes	no	yes	no	no	no	no	3	5	4.5°C	More than 1.5 degrees increase.	3.5°C	7.0°C	Between -3.5°C and 7.0°C	-2.5°C	above 5.0°C	4	3	4.5°C	Increase of 2 degrees.	3.5°C	7.0°C	Between -3.5°C and 7.0°C	-2.5°C	above 5.0°C	right	right	right	right	right	right	right	right	wrong	wrong	right
11918019	40-49	Male	no	yes	31-35 years	no	no	yes	no	no	yes	no	no	yes	no	yes	no	no	no	no	3	4	4.5°C	Don't know	3.5°C	7.0°C	Between -3.5°C and 7.0°C	-2.5°C	above 5.0°C	3	4	4.5°C	Don't know	3.5°C	7.0°C	Between -3.5°C and 7.0°C	-2.5°C	above 5.0°C	right	wrong	right	right	right	right	right	right	right	wrong	right
11983880	30-39	Female	no	yes	0-5 years	no	no	yes	no	no	yes	no	yes	yes	no	no	no	no	no	no	3	5	4.0°C	2 degrees (median)	3.5°C	6.5°C	Between -3.5°C and 7.0°C	-2.5°C	above 5.0°C	3	4	4.5°C	1.5 degrees (median)	3.5°C	6.5°C	Between -3.5°C and 7.0°C	-2.5°C	above 5.0°C	right	right	wrong	right	wrong	right	right	right	right	wrong	right
12176384	30-39	Female	no	yes	11-15 years	no	no	no	no	no	no	no	yes	no	no	no	no	no	no	no	3	5	4.5°C	2	3.5°C	7.0°C	Between -3.5°C and 7.0°C	-2.5°C	above 5.0°C	4	6	4.5°C	2	3.5°C	7.0°C	Between -3.5°C and 7.0°C	-2.5°C	below -2.5°C	right	right	right	right	right	right	right	right	wrong	wrong	right
11927619	30-39	Female	no	yes	6-10 years	no	no	no	no	no	yes	yes	yes	yes	no	yes	yes	no	no	no	3	5	4.5°C	Depends on the risk appetite of the organisation and how high risk any project or programme of work is.	3.5°C	7.0°C	Between -3.5°C and 7.0°C	-2.5°C	above 5.0°C	4	4	4.5°C	As before, depends on risk appetite	2.0°C	7.0°C	Between -3.5°C and 7.0°C	-2.5°C	above 5.0°C	right	right	right	right	right	right	right	right	wrong	wrong	right
11984133	20 -29	Female	no	yes	6-10 years	no	no	no	no	no	no	no	no	yes	no	no	no	no	no	no	3	5	4.5°C	Depends on the risk appetite of the council	3.5°C	6.5°C	Between -3.5°C and 7.0°C	-2.5°C	above 5.0°C	4	6	4.5°C	Depends on our risk appetite	3.5°C	7.0°C	Between -3.5°C and 7.0°C	5.0°C	above 5.0°C	right	right	right	right	wrong	right	right	right	wrong	wrong	right
12005745	50-59	Female	no	no	21-25 years	no	no	yes	no	no	yes	no	no	no	yes	yes	no	no	no	no	3	5	4.5°C	Not within my remit	3.5°C	7.0°C	Between -3.5°C and 7.0°C	-2.5°C	above 5.0°C	4	4	4.5°C	Not within my remit	3.5°C	-3.5°C	Between -3.5°C and 7.0°C	-2.5°C	below -2.5°C	right	right	right	right	right	right	right	right	wrong	wrong	right
11661735	30-39	Male	no	yes	6-10 years	no	no	yes	no	no	no	no	yes	yes	yes	no	yes	no	no	no	3	5	4.0°C	8	3.5°C	6.5°C	Between -3.5°C and 7.0°C	-2.5°C	below -2.5°C	4	3	4.5°C	1.5	3.5°C	7.0°C	Between -3.5°C and 7.0°C	-2.5°C	below -2.5°C	right	right	wrong	right	wrong	right	right	wrong	wrong	wrong	right
11349503	20 -29	Male	no	yes	0-5 years	no	no	yes	no	no	yes	no	yes	yes	no	no	no	no	no	no	3	5	4.5°C	There is too much risk in planning for a single value. Impacts associated within a potential temperature range is more useful	3.5°C	7.0°C	Between -3.5°C and 7.0°C	-2.5°C	above 5.0°C	3	5	4.5°C	Plan within a range	3.5°C	7.0°C	Between -3.5°C and 7.0°C	-2.5°C	above 5.0°C	right	right	right	right	right	right	right	right	right	right	right
12072101	20 -29	Male	no	yes	0-5 years	no	no	no	no	no	yes	no	yes	yes	no	no	yes	no	no	no	3	5	4.5°C	4	3.5°C	6.5°C	Between -3.5°C and 7.0°C	-2.5°C	above 5.0°C	3	5	4.5°C	4.5	3.5°C	7.0°C	Between -3.5°C and 7.0°C	-2.5°C	above 5.0°C	right	right	right	right	wrong	right	right	right	right	right	right
11924157	50-59	Male	no	yes	36-40 years	no	no	yes	no	no	yes	no	yes	no	no	no	yes	no	no	no	3	5	4.5°C	2	3.5°C	6.5°C	Between -3.5°C and 7.0°C	-2.5°C	above 5.0°C	3	5	4.5°C	1.5	3.5°C	7.0°C	Between -3.5°C and 7.0°C	-2.5°C	above 5.0°C	right	right	right	right	wrong	right	right	right	right	right	right
11985984	40-49	Male	no	yes	16-20 years	no	no	no	no	no	no	no	yes	no	no	no	no	no	no	no	3	4	4.5°C	2.5	3.5°C	7.0°C	Between -3.5°C and 7.0°C	-2.5°C	above 5.0°C	3	4	4.5°C	1.5	3.5°C	7.0°C	Between -3.5°C and 7.0°C	-2.5°C	below -2.5°C	right	wrong	right	right	right	right	right	right	right	wrong	right
12199249	50-59	Male	no	no	11-15 years	no	no	yes	no	no	no	yes	no	no	no	no	no	no	no	no	3	5	4.0°C	Model 2 - although colour match makes this uncertain and other work would need to be done to confirm (SL - ~2C)	3.5°C	7.0°C	Between -3.5°C and 7.0°C	-2.5°C	above 5.0°C	3	4	4.5°C	Instant reaction is +4. But would not work simply of the basis of this figure. More work would be required.	3.5°C	7.0°C	Between -3.5°C and 7.0°C	-2.5°C	below -2.5°C	right	right	wrong	right	right	right	right	right	right	wrong	right
11804949	20 -29	Male	no	yes	0-5 years	no	no	yes	no	no	yes	no	yes	no	no	no	yes	no	no	no	3	5	4.0°C	I would UKCIP Data, the other option would be to take a mean/average. If resources were available I would always plan for the most extreme case	3.5°C	6.5°C	Between -3.5°C and 7.0°C	-2.5°C	above 5.0°C	3	5	4.5°C	I would use UKCIP threshold data	3.5°C	-3.5°C	Between -3.5°C and 7.0°C	-2.5°C	above 5.0°C	right	right	wrong	right	wrong	right	right	right	right	right	right
11924520	30-39	Female	no	yes	6-10 years	no	no	yes	no	no	yes	no	yes	no	no	no	no	no	no	no	3	5	4.5°C	worst case	3.5°C	6.5°C	Between -3.5°C and 7.0°C	-2.5°C	above 5.0°C	3	5	4.5°C	the worst case	2.0°C	7.0°C	Between -3.5°C and 7.0°C	-2.5°C	above 5.0°C	right	right	right	right	wrong	right	right	right	right	right	right
11656035	30-39	Male	no	yes	11-15 years	no	no	yes	no	no	yes	no	yes	yes	no	no	no	no	no	no	2	5	4.5°C	n/a	3.5°C	7.0°C	Between -3.5°C and 7.0°C	-2.5°C	below -2.5°C	4	3	4.0°C	4	3.5°C	-3.5°C	Between -3.5°C and 7.0°C	-2.5°C	below -2.5°C	wrong	right	right	right	right	right	right	wrong	wrong	wrong	wrong
11647624	30-39	Female	no	yes	11-15 years	no	no	yes	no	no	yes	no	yes	yes	no	no	no	no	no	no	3	5	4.5°C	Above 2.5 degrees C	3.5°C	6.5°C	Between -3.5°C and 7.0°C	-2.5°C	above 5.0°C	1	6	4.0°C	Above 2 degrees	3.5°C	7.0°C	Between -3.5°C and 7.0°C	-2.5°C	above 5.0°C	right	right	right	right	wrong	right	right	right	wrong	wrong	wrong
12177654	50-59	Male	no	yes	0-5 years	no	no	yes	no	no	yes	no	yes	no	no	no	no	no	no	no	3	5	4.5°C	2 degrees above current	3.5°C	7.0°C	Between -3.5°C and 7.0°C	-2.5°C	below -2.5°C	2	4	4.5°C	+2 degrees	3.5°C	7.0°C	Between -3.5°C and 7.0°C	5.0°C	below -2.5°C	right	right	right	right	right	right	right	wrong	wrong	wrong	right
11924569	50-59	Male	no	yes	36-40 years	no	no	yes	no	no	yes	no	yes	yes	no	yes	no	no	no	no	3	4	4.0°C	3.5	3.5°C	6.5°C	Between -3.5°C and 7.0°C	-2.5°C	above 5.0°C	3	4	4.5°C	4	3.5°C	7.0°C	Between -3.5°C and 7.0°C	-2.5°C	above 5.0°C	right	wrong	wrong	right	wrong	right	right	right	right	wrong	right
12138396	20 -29	Male	no	yes	6-10 years	no	no	yes	yes	no	yes	no	yes	no	no	no	yes	no	no	no	3	5	4.5°C	The medium model	2.0°C	7.0°C	Between -3.5°C and 7.0°C	5.0°C	above 5.0°C	3	4	4.5°C	1.5	2.0°C	7.0°C	Between -3.5°C and 7.0°C	5.0°C	above 5.0°C	right	right	right	wrong	right	right	wrong	right	right	wrong	right
11981584	30-39	Male	yes	yes	0-5 years	no	no	yes	no	no	yes	no	yes	yes	no	no	no	no	no	no	3	5	4.5°C	The highest and lowest. By designing responsive and adaptive systems.	3.5°C	7.0°C	Between -3.5°C and 7.0°C	-2.5°C	above 5.0°C	3	5	4.5°C	Lowest and the highest	3.5°C	-3.5°C	Between -3.5°C and 7.0°C	5.0°C	above 5.0°C	right	right	right	right	right	right	right	right	right	right	right
11922040	20 -29	Female	no	yes	0-5 years	yes	no	no	no	no	yes	no	yes	no	no	no	yes	no	no	no	3	5	4.5°C	3	3.5°C	7.0°C	Between -3.5°C and 7.0°C	-2.5°C	above 5.0°C	4	6	4.0°C	not known	2.0°C	-3.5°C	Between -3.5°C and 7.0°C	-2.5°C	above 5.0°C	right	right	right	right	right	right	right	right	wrong	wrong	wrong
11995977	20 -29	Male	no	yes	0-5 years	no	no	yes	no	no	yes	no	yes	yes	no	no	yes	no	no	no	3	5	4.5°C	Highest/lowest	3.5°C	7.0°C	Between -3.5°C and 7.0°C	-2.5°C	above 5.0°C	4	4	4.5°C	1.5	3.5°C	7.0°C	Between -3.5°C and 7.0°C	-2.5°C	above 5.0°C	right	right	right	right	right	right	right	right	wrong	wrong	right
11976721	30-39	Female	no	yes	6-10 years	no	no	no	no	no	no	no	yes	yes	no	no	no	no	no	no	3	5	4.5°C	Around 2 degrees	3.5°C	7.0°C	Between -3.5°C and 7.0°C	-2.5°C	above 5.0°C	4	6	4.5°C	No idea - this diagram is very confusing	3.5°C	7.0°C	Between -3.5°C and 7.0°C	-2.5°C	above 5.0°C	right	right	right	right	right	right	right	right	wrong	wrong	right
12160145	40-49	Male	no	yes	11-15 years	no	no	yes	no	no	yes	no	yes	no	no	no	no	no	no	no	3	5	4.5°C	2C	3.5°C	6.5°C	Between -3.5°C and 7.0°C	-2.5°C	above 5.0°C	3	4	4.0°C	1.5C	3.5°C	7.0°C	Between -3.5°C and 7.0°C	-2.5°C	above 5.0°C	right	right	right	right	wrong	right	right	right	right	wrong	wrong
11981402	30-39	Male	no	yes	0-5 years	no	no	no	no	no	no	no	yes	no	no	no	no	no	no	no	2	5	4.5°C	An average across the results gives a ~1.5 increase, but realistically planning should be put in place for both extremes with a graded response for the levels between.	3.5°C	6.5°C	Between -3.5°C and 7.0°C	-2.5°C	above 5.0°C	3	4	4.5°C	An average across the results gives a ~1.5 increase, but realistically planning should be put in place for both extremes with a graded response for the levels between.	3.5°C	7.0°C	Between -3.5°C and 7.0°C	-2.5°C	above 5.0°C	wrong	right	right	right	wrong	right	right	right	right	wrong	right
12062405	30-39	Female	no	yes	6-10 years	no	no	yes	no	no	yes	no	yes	yes	no	no	no	no	no	no	3	5	4.5°C	4 degrees	3.5°C	6.5°C	Between -3.5°C and 7.0°C	-2.5°C	above 5.0°C	3	5	4.5°C	2 degrees	3.5°C	7.0°C	Between -3.5°C and 7.0°C	-2.5°C	above 5.0°C	right	right	right	right	wrong	right	right	right	right	right	right
11927227	30-39	Male	no	yes	6-10 years	yes	no	no	no	no	yes	no	yes	yes	no	no	yes	no	no	no	3	5	4.5°C	4.5 degrees	3.5°C	6.5°C	Between -3.5°C and 7.0°C	-2.5°C	above 5.0°C	3	4	4.5°C	4.5	3.5°C	7.0°C	Between -3.5°C and 7.0°C	-2.5°C	above 5.0°C	right	right	right	right	wrong	right	right	right	right	wrong	right
12168172	40-49	Male	no	yes	11-15 years	no	no	yes	no	no	yes	no	yes	no	no	no	no	no	no	no	3	5	4.5°C	2C	3.5°C	6.5°C	Between -3.5°C and 7.0°C	-2.5°C	above 5.0°C	3	3	4.5°C	1.5C	3.5°C	7.0°C	Between -3.5°C and 7.0°C	-2.5°C	above 5.0°C	right	right	right	right	wrong	right	right	right	right	wrong	right
11935103	40-49	Male	no	yes	11-15 years	no	no	no	no	no	no	no	yes	yes	no	yes	no	no	no	no	3	5	4.5°C	assuming the studies are equally respected, my preferance would be to plan for a 3.5- 4 rise	3.5°C	6.5°C	Between -3.5°C and 7.0°C	-2.5°C	above 5.0°C	3	5	4.5°C	2	3.5°C	7.0°C	Between -3.5°C and 7.0°C	-2.5°C	above 5.0°C	right	right	right	right	wrong	right	right	right	right	right	right
12165640	30-39	Female	no	yes	6-10 years	no	no	no	no	no	no	no	yes	no	no	no	yes	no	no	no	3	5	4.0°C	2 - 4 degrees	3.5°C	7.0°C	Between -3.5°C and 7.0°C	-2.5°C	above 5.0°C	2	4	4.0°C	1 - 3degrees	3.5°C	7.0°C	Between -3.5°C and 7.0°C	-2.5°C	above 5.0°C	right	right	wrong	right	right	right	right	right	wrong	wrong	wrong
11933129	40-49	Male	no	yes	26-30 years	yes	no	yes	no	no	no	no	yes	no	no	yes	no	no	no	no	3	5	4.5°C	A little above the median	3.5°C	7.0°C	Between -3.5°C and 7.0°C	-2.5°C	above 5.0°C	4	6	4.5°C	I don't understand this figures	3.5°C	7.0°C	Between -3.5°C and 7.0°C	-2.5°C	above 5.0°C	right	right	right	right	right	right	right	right	wrong	wrong	right
11982460	40-49	Male	no	yes	16-20 years	no	no	yes	no	no	yes	yes	yes	yes	no	no	yes	no	no	no	3	5	4.5°C	Median	3.5°C	6.5°C	Between -3.5°C and 7.0°C	-2.5°C	above 5.0°C	4	3	4.5°C	1	3.5°C	7.0°C	Between -3.5°C and 7.0°C	5.0°C	above 5.0°C	right	right	right	right	wrong	right	right	right	wrong	wrong	right
11892787	20 -29	Male	no	yes	0-5 years	yes	no	no	no	no	yes	no	yes	no	no	no	no	no	no	no	3	5	4.5°C	3	3.5°C	7.0°C	Between -3.5°C and 7.0°C	-2.5°C	below -2.5°C	4	6	4.0°C	0.5	3.5°C	7.0°C	Between -3.5°C and 7.0°C	-2.5°C	below -2.5°C	right	right	right	right	right	right	right	wrong	wrong	wrong	wrong
11973104	40-49	Male	no	yes	26-30 years	no	no	yes	yes	no	yes	no	yes	no	no	no	yes	no	no	no	3	5	4.5°C	I would not recommend the council to adopt any temperature value for planning purposes. We are using risk management to prioritise areas for action.	2.0°C	7.0°C	Between -3.5°C and 7.0°C	-2.5°C	above 5.0°C	3	4	4.5°C	Same reply to similar previous question. None of these models would be used organisation wide for planning purposes.	3.5°C	7.0°C	Between -3.5°C and 7.0°C	-2.5°C	below -2.5°C	right	right	right	wrong	right	right	right	right	right	wrong	right
11935667	40-49	Female	no	yes	21-25 years	no	no	yes	no	no	no	no	yes	yes	no	no	no	no	no	no	3	5	4.0°C	3 deg	3.5°C	6.5°C	Between -3.5°C and 7.0°C	-2.5°C	below -2.5°C	1	3	4.5°C	3 deg	3.5°C	7.0°C	Between -3.5°C and 7.0°C	-2.5°C	below -2.5°C	right	right	wrong	right	wrong	right	right	wrong	wrong	wrong	right
11982274	50-59	Female	no	yes	26-30 years	no	no	yes	no	no	yes	no	yes	yes	no	yes	no	no	no	no	3	5	4.5°C	Many researchers and commentators estimate we are currently heading for a 3 to 4 degree increase so should prepare for that. Unfortunately, people with my kind of background do not end up as decision-makers, so that advice might well be ignored by the accountants and lawyers who are.	3.5°C	6.5°C	Between -3.5°C and 7.0°C	-2.5°C	above 5.0°C	4	4	4.5°C	I found this a really difficult visualisation - or maybe it was the language used around it - so wouldn't use it to base any judgement on.	3.5°C	7.0°C	Between -3.5°C and 7.0°C	-2.5°C	above 5.0°C	right	right	right	right	wrong	right	right	right	wrong	wrong	right
11920270	40-49	Male	no	yes	11-15 years	yes	no	yes	no	no	no	yes	yes	no	yes	yes	no	no	no	no	3	5	4.5°C	plus 3	3.5°C	7.0°C	Between -3.5°C and 7.0°C	-2.5°C	below -2.5°C	4	6	4.5°C	3	3.5°C	-3.5°C	Between -3.5°C and 7.0°C	-2.5°C	above 5.0°C	right	right	right	right	right	right	right	wrong	wrong	wrong	right
12111875	40-49	Male	no	yes	6-10 years	no	no	yes	no	no	yes	no	yes	yes	no	no	yes	no	no	no	3	5	4.0°C	3degrees - consensus around 2degrees, plus building in risk	3.5°C	7.0°C	Between -3.5°C and 7.0°C	-2.5°C	above 5.0°C	4	6	4.0°C	2.5 degrees	3.5°C	7.0°C	Between -3.5°C and 7.0°C	-2.5°C	above 5.0°C	right	right	wrong	right	right	right	right	right	wrong	wrong	wrong
11973299	40-49	Male	no	no	11-15 years	no	no	no	no	no	no	no	no	no	no	yes	no	no	no	no	3	5	4.0°C	above 3.5	3.5°C	7.0°C	Between -3.5°C and 6.0°C	5.0°C	above 5.0°C	4	4	4.5°C	3oC	3.5°C	7.0°C	Between -3.5°C and 7.0°C	-2.5°C	above 5.0°C	right	right	wrong	right	right	wrong	wrong	right	wrong	wrong	right
12199248	60 and over	Male	no	yes	36-40 years	yes	no	yes	no	no	yes	no	yes	yes	no	yes	no	no	no	no	3	6	4.5°C	3	3.5°C	7.0°C	Between -3.5°C and 7.0°C	-2.5°C	above 5.0°C	3	4	4.5°C	2	3.5°C	-3.5°C	Between -3.5°C and 7.0°C	-2.5°C	above 5.0°C	right	wrong	right	right	right	right	right	right	right	wrong	right
11436375	40-49	Male	no	yes	6-10 years	no	no	yes	no	no	no	yes	yes	no	no	no	yes	no	no	no	3	5	4.5°C	Cannot tell from this as which models are reliable?	3.5°C	7.0°C	Between -3.5°C and 7.0°C	-2.5°C	below -2.5°C	3	6	4.5°C	Not got a clue looking at this quickly	3.5°C	7.0°C	Between -3.5°C and 7.0°C	-2.5°C	above 5.0°C	right	right	right	right	right	right	right	wrong	right	wrong	right
12075333	30-39	Male	no	yes	16-20 years	no	no	yes	no	no	yes	no	yes	yes	no	no	no	no	no	no	3	5	4.5°C	We'd use IPCC projections - min 2 degree rise	3.5°C	7.0°C	Between -3.5°C and 7.0°C	-2.5°C	below -2.5°C	3	3	4.0°C	2+ degrees	3.5°C	-3.5°C	Between -3.5°C and 7.0°C	-2.5°C	below -2.5°C	right	right	right	right	right	right	right	wrong	right	wrong	wrong
11981776	50-59	Male	no	yes	31-35 years	no	no	no	no	no	no	no	yes	no	no	no	no	no	no	no	3	5	4.0°C	The one provided to us by central government	3.5°C	6.5°C	Between -3.5°C and 7.0°C	-2.5°C	below -2.5°C	4	3	4.5°C	The one provided to us by central government	3.5°C	7.0°C	Between -3.5°C and 7.0°C	-2.5°C	below -2.5°C	right	right	wrong	right	wrong	right	right	wrong	wrong	wrong	right
11909152	30-39	Female	no	yes	11-15 years	no	no	yes	no	no	yes	no	yes	no	no	no	no	no	no	no	3	5	-2.5°C	The most likely - but this model diagram doesnt show the most likely scenario	3.5°C	6.5°C	Between -3.5°C and 7.0°C	-2.5°C	above 5.0°C	1	3	4.5°C	where the threshold is near the middle - more likely models, anything up to 3	3.5°C	6.5°C	Between -3.5°C and 7.0°C	-2.5°C	above 5.0°C	right	right	wrong	right	wrong	right	right	right	wrong	wrong	right
11982387	30-39	Female	no	yes	6-10 years	no	no	no	no	no	no	no	yes	yes	no	no	no	yes	no	no	3	5	4.5°C	3	3.5°C	7.0°C	Between -3.5°C and 7.0°C	-2.5°C	below -2.5°C	4	3	4.5°C	3	3.5°C	7.0°C	Between -3.5°C and 7.0°C	-2.5°C	above 5.0°C	right	right	right	right	right	right	right	wrong	wrong	wrong	right
11675907	20 -29	Male	no	yes	6-10 years	yes	no	yes	no	no	yes	no	yes	yes	no	yes	no	no	no	no	3	4	4.0°C	It should try and plan for the extreme values, under a 'no-regrets' scenario, so that the organisation can comfortably accomodate these changes	3.5°C	7.0°C	Between -3.5°C and 7.0°C	-2.5°C	above 5.0°C	3	4	4.5°C	This is much more difficult to make a judgement call on - we would try and strike a balance between consensus of climate models and extremes, so somewhere between 0 degrees and a 2.5 to 3 degree increase	3.5°C	-3.5°C	Between -3.5°C and 7.0°C	-2.5°C	above 5.0°C	right	wrong	wrong	right	right	right	right	right	right	wrong	right
12084440	50-59	Female	no	yes	6-10 years	no	no	no	no	no	no	no	yes	no	no	no	no	no	no	no	3	4	4.5°C	Plan for a range of the most frequestly occurring	3.5°C	7.0°C	Between -3.5°C and 7.0°C	-2.5°C	above 5.0°C	3	6	4.0°C	A median view 1.5 degrees	3.5°C	7.0°C	Between -3.5°C and 7.0°C	-2.5°C	above 5.0°C	right	wrong	right	right	right	right	right	right	right	wrong	wrong
11836179	40-49	Female	no	yes	11-15 years	yes	no	no	no	no	no	yes	yes	yes	yes	no	yes	no	no	no	3	5	4.5°C	no idea - confused at question	3.5°C	7.0°C	Between -3.5°C and 7.0°C	-2.5°C	below -2.5°C	4	4	2°C	i dont understand the model and so cant answer the question	3.5°C	-3.5°C	Between -3.5°C and 7.0°C	-2.5°C	below -2.5°C	right	right	right	right	right	right	right	wrong	wrong	wrong	wrong
11998868	60 and over	Female	no	no	21-25 years	no	no	no	no	no	no	no	no	no	no	yes	yes	no	no	no	3	5	4.5°C	None - complete own data	2.0°C	-3.5°C	Between 2.0°C and 4.0°C	5.0°C	below -2.5°C	4	6	-2.5°C	2 degrees	2.0°C	7.0°C	Between 0°C and 4.5°C	-2.5°C	above 5.0°C	right	right	right	wrong	wrong	wrong	wrong	wrong	wrong	wrong	wrong
12157509	30-39	Male	no	yes	6-10 years	yes	no	yes	no	no	yes	no	yes	no	no	no	no	no	no	no	3	5	4.5°C	Science should tell us the likeliest scenario. We would prefer more local information (related to the UK), which does exist through the UKCIP.	3.5°C	6.5°C	Between -3.5°C and 7.0°C	-2.5°C	below -2.5°C	4	3	4.5°C	We would plan for an increase in temperature around the 2'C mark.	3.5°C	-3.5°C	Between -3.5°C and 7.0°C	-2.5°C	above 5.0°C	right	right	right	right	wrong	right	right	wrong	wrong	wrong	right
12138145	20 -29	Female	no	yes	0-5 years	no	no	yes	no	no	yes	no	yes	no	no	no	no	no	no	no	3	5	4.5°C	Between 2.5-3 degrees change	3.5°C	6.5°C	Between -3.5°C and 7.0°C	-2.5°C	below -2.5°C	4	3	4.5°C	?	3.5°C	6.5°C	Between -3.5°C and 7.0°C	-2.5°C	above 5.0°C	right	right	right	right	wrong	right	right	wrong	wrong	wrong	right
12158083	40-49	Male	no	yes	16-20 years	no	no	no	no	no	no	no	yes	yes	no	no	no	no	no	no	3	5	4.5°C	model 2 (SL - 1.8)	-3.5°C	7.0°C	Between -3.5°C and 7.0°C	-2.5°C	above 5.0°C	3	4	4.5°C	2.5 degrees	3.5°C	7.0°C	Between -3.5°C and 7.0°C	-2.5°C	above 5.0°C	right	right	right	wrong	right	right	right	right	right	wrong	right
11979340	60 and over	Male	no	yes	36-40 years	no	no	yes	no	no	yes	no	yes	yes	no	yes	no	no	no	no	3	5	4.5°C	Model 5 (SL - 1.5)	2.0°C	7.0°C	Between -3.5°C and 7.0°C	5.0°C	above 5.0°C	3	4	4.5°C	2 C	3.5°C	7.0°C	Between -3.5°C and 7.0°C	5.0°C	above 5.0°C	right	right	right	wrong	right	right	wrong	right	right	wrong	right
11931827	50-59	Male	no	yes	31-35 years	no	no	yes	no	no	yes	no	yes	no	no	yes	no	no	no	no	3	4	4.5°C	Average of the above	2.0°C	7.0°C	Between -3.5°C and 7.0°C	-2.5°C	above 5.0°C	4	4	-2.5°C	1.5c	3.5°C	7.0°C	Between -3.5°C and 7.0°C	-2.5°C	above 5.0°C	right	wrong	right	wrong	right	right	right	right	wrong	wrong	wrong
11395536	30-39	Female	no	yes	11-15 years	no	no	yes	no	no	yes	no	yes	yes	no	no	no	no	no	no	3	5	4.5°C	None, consider a flexible approach which considers a variety of scenarios, with a focus on increase in temp as majority of models predict this	3.5°C	6.5°C	Between -3.5°C and 7.0°C	-2.5°C	below -2.5°C	3	4	4.0°C	Not clear	3.5°C	7.0°C	Between -3.5°C and 7.0°C	-2.5°C	above 5.0°C	right	right	right	right	wrong	right	right	wrong	right	wrong	wrong
11923332	30-39	Female	no	yes	6-10 years	no	no	yes	no	no	yes	no	yes	yes	no	no	no	no	no	no	3	4	4.5°C	We can't plan for one particular temperature - we would need to put in alternative plan options based on the different scenarios	3.5°C	6.5°C	Between -3.5°C and 7.0°C	-2.5°C	below -2.5°C	3	4	4.5°C	We would need to plan multiple options for multiple scenarios	3.5°C	7.0°C	Between -3.5°C and 7.0°C	-2.5°C	above 5.0°C	right	wrong	right	right	wrong	right	right	wrong	right	wrong	right
11996694	50-59	Male	no	yes	6-10 years	yes	no	yes	no	no	yes	no	yes	yes	no	no	no	no	no	no	2	5	4.5°C	The temperature value is probably irrelevant. The graph shows a range of temperatures most of which are warmer than today. We should plan for that.	3.5°C	6.5°C	Between -3.5°C and 7.0°C	-2.5°C	below -2.5°C	3	4	4.5°C	Without knowing what the impacts are likely to be one cannot chose a specific threshold. I would plan for warmer summers on average.	3.5°C	7.0°C	Between -3.5°C and 7.0°C	-2.5°C	above 5.0°C	wrong	right	right	right	wrong	right	right	wrong	right	wrong	right
11920462	30-39	Female	no	yes	11-15 years	no	no	no	no	no	no	no	yes	no	no	yes	no	no	no	no	3	5	4.0°C	3.5	3.5°C	6.5°C	Between -3.5°C and 7.0°C	5.0°C	above 5.0°C	4	5	4.5°C	can't assess from this diagram	3.5°C	-3.5°C	Between -3.5°C and 7.0°C	-2.5°C	above 5.0°C	right	right	wrong	right	wrong	right	wrong	right	wrong	right	right
12007476	40-49	Male	no	yes	0-5 years	yes	yes	yes	yes	no	yes	yes	no	yes	yes	no	no	no	no	no	3	4	4.5°C	Highest possible increase	3.5°C	7.0°C	Between -3.5°C and 7.0°C	-2.5°C	above 5.0°C	3	3	-2.5°C	2.5	2.0°C	7.0°C	Between -3.5°C and 7.0°C	-2.5°C	above 5.0°C	right	wrong	right	right	right	right	right	right	right	wrong	wrong
11598513	40-49	Male	no	yes	16-20 years	no	no	no	no	no	no	no	no	yes	no	no	no	no	no	no	3	5	4.5°C	3.5° ie 75th percentile. PS q16 and 17 should be unknown as the graph shows average temperature, not summer temperature	3.5°C	6.5°C	Between -3.5°C and 7.0°C	-2.5°C	above 5.0°C	3	3	4.0°C	2..5°	3.5°C	-3.5°C	Between -3.5°C and 6.0°C	-2.5°C	above 5.0°C	right	right	right	right	wrong	right	right	right	right	wrong	wrong
[truncated: 39 more columns]
